# Supplementary material for: Antibacterial Spirotetronate Polyketides from an Actinomadura sp. Strain A30804
Source: Molecules. 2022 Nov 24;27(23):8196. doi: 10.3390/molecules27238196 (PMC9737171; doi:10.3390/molecules27238196)
Supplement: Supplementary file 1 [file molecules-27-08196-s001.zip]

Archive with 1 entries (1 files):
- molecules-2037079-supplementary.pdf
